# Supplementary material for: PrImary decompressive Craniectomy in AneurySmal Subarachnoid hemOrrhage (PICASSO) trial: study protocol for a randomized controlled trial
Source: Trials. 2022 Dec 20;23:1027. doi: 10.1186/s13063-022-06969-4 (PMC9764529; doi:10.1186/s13063-022-06969-4)
Supplement: Supplementary file 1 — Additional file 1. Model consent form given to participants and authorized surrogates. [file 13063_2022_6969_MOESM1_ESM.zip]

Archive with 3 entries (3 files):
- 210202_PICASSO_ PatInfo_gesetzl Vertr_V4.0_BonnR1.pdf
- renamed_562edR1.pdf
- renamed_7367bR1.pdf
